# Supplementary material for: Triple-Negative Apocrine Breast Carcinoma Has Better Prognosis despite Poor Response to Neoadjuvant Chemotherapy
Source: J Clin Med. 2022 Mar 14;11(6):1607. doi: 10.3390/jcm11061607 (PMC8949126; doi:10.3390/jcm11061607)
Supplement: Supplementary file 1 [file jcm-11-01607-s001.zip]

Archive with 1 entries (1 files):
- jcm-1582920-supplementary.pdf
